# Supplementary material for: Population-specificity of human DNA methylation
Source: Genome Biol. 2012 Feb 9;13(2):R8. doi: 10.1186/gb-2012-13-2-r8 (PMC3334571; doi:10.1186/gb-2012-13-2-r8)
Supplement: Additional file 1 — Supplemental text, Tables S1 and S2, and Figures S1 to S19 [27-30]. [file gb-2012-13-2-r8-S1.ZIP]

Archive with 7 entries (6 files):
- supp figs.pdf
- supplemental text.doc
- __MACOSX/
- __MACOSX/._supplemental text.doc
- table s1.xlsx
- table s2.xlsx
- __MACOSX/._table s2.xlsx
