# Supplementary material for: Population-specificity of human DNA methylation
Source: Genome Biol. 2012 Feb 9;13(2):R8. doi: 10.1186/gb-2012-13-2-r8 (PMC3334571; doi:10.1186/gb-2012-13-2-r8)
Supplement: Additional file 1 — Supplemental text, Tables S1 and S2, and Figures S1 to S19 [27-30]. [file gb-2012-13-2-r8-S1.ZIP › table s1.xlsx]

## Sheet: infinium_probes_with_ceu_snps
Table S1. Infinium probes containing SNPs from the 1000 Genomes Project samples.
CEU		YRI
cg00199549		cg00013618
cg00539955		cg00107488
cg00983520		cg00199549
cg02278071		cg00234961
cg02523400		cg00343092
cg02555579		cg00406844
cg02887841		cg00539955
cg03560597		cg00983520
cg03580876		cg02278071
cg03962522		cg02523400
cg04137037		cg02555579
cg04419707		cg02774160
cg05064352		cg02887841
cg05824484		cg02994956
cg05976325		cg03290040
cg06110365		cg03560597
cg06330324		cg03580876
cg07251788		cg03835292
cg07894162		cg04081402
cg08088989		cg04337944
cg08775793		cg04419707
cg08878304		cg04435377
cg09547224		cg05976325
cg09744051		cg06110365
cg10081899		cg06405090
cg10226744		cg07251788
cg10432177		cg07331806
cg12932195		cg07811498
cg13145458		cg07849904
cg15134628		cg08088989
cg15448245		cg08759274
cg15926585		cg08775793
cg16356956		cg08878304
cg16612562		cg09432376
cg17353431		cg09954385
cg17599586		cg09964005
cg18441959		cg10081899
cg18593668		cg10115873
cg18652852		cg10226744
cg19149454		cg10432177
cg19630506		cg10648908
cg19853760		cg11221132
cg19906397		cg11221513
cg20051177		cg11265916
cg20162146		cg12932195
cg20436912		cg13145458
cg21209356		cg13477510
cg21311175		cg13757640
cg21342728		cg13894021
cg22478328		cg14014225
cg23240895		cg14086647
cg23568913		cg14679202
cg24080529		cg14835962
cg24480194		cg15018760
cg24649346		cg15121304
cg25166896		cg15134628
cg25841091		cg15175577
cg25956985		cg15316289
cg26574610		cg15780888
cg26608332		cg16356956
cg27269921		cg16621987
cg27378424		cg17353431
cg00134539		cg17699374
cg00895324		cg18003231
cg02114786		cg18452324
cg02513045		cg18593668
cg03127334		cg18652852
cg03158400		cg18954434
cg03801286		cg19149454
cg04595021		cg19592945
cg04790129		cg19853760
cg04806409		cg20162146
cg06114765		cg20319264
cg07611925		cg21209356
cg07747299		cg21274025
cg08538752		cg21341807
cg08871016		cg21342728
cg11158374		cg22229142
cg11890956		cg22405555
cg12638745		cg22478328
cg13319664		cg22506059
cg13578652		cg23240895
cg13791713		cg24080529
cg14982472		cg24649346
cg15536230		cg24929834
cg15707568		cg25166896
cg15925792		cg25421647
cg16069236		cg25841091
cg17233935		cg25956985
cg18074297		cg26822175
cg18829411		cg27378424
cg18895813		cg27416437
cg19207856		cg27553637
cg19946699		cg00134539
cg20206574		cg02114786
cg20423977		cg02513045
cg20466045		cg02706881
cg20644453		cg03029616
cg21053323		cg03127334
cg22373097		cg03158400
cg22643217		cg03801286
cg23178308		cg04595021
cg23185262		cg04790129
cg23272214		cg04806409
cg23581186		cg04828792
cg25388528		cg04915566
cg26024531		cg06222800
cg27076046		cg06324671
cg27519424		cg06725035
cg00943909		cg06812844
cg01143454		cg06940107
cg01293143		cg07611925
cg02046532		cg07673945
cg02151301		cg08663969
cg02309431		cg08871016
cg02311163		cg09542111
cg02990033		cg09828634
cg03224418		cg09885409
cg03558299		cg10719920
cg05067973		cg11890956
cg05471521		cg12638745
cg06061892		cg13271076
cg06324048		cg13319664
cg06425556		cg13578652
cg06668073		cg13792279
cg07334912		cg14062083
cg07440387		cg14095850
cg08260891		cg14236602
cg08430598		cg14522549
cg08783491		cg14982472
cg08899632		cg15094912
cg09049660		cg15842400
cg09437522		cg15853125
cg09864990		cg15925792
cg10011623		cg16069236
cg10938286		cg17233935
cg11018904		cg18074297
cg11378044		cg18729973
cg11399590		cg18779060
cg11668512		cg18829411
cg12073594		cg18876487
cg12201164		cg19207856
cg13236107		cg19835478
cg13736875		cg19946699
cg14159894		cg20206574
cg14226064		cg20466045
cg14251536		cg20644453
cg14296147		cg20884362
cg14448145		cg21053323
cg14880655		cg22373097
cg15310873		cg22643217
cg15536490		cg22991148
cg15568167		cg23272214
cg15613982		cg25048564
cg17027046		cg25388528
cg17423978		cg25864727
cg17463527		cg27076046
cg18462653		cg00240880
cg19067730		cg00714377
cg19242268		cg01143454
cg19370515		cg01200060
cg19851137		cg01293143
cg20015689		cg02046532
cg20028291		cg02151301
cg20171451		cg02309431
cg20289911		cg02311163
cg20318748		cg02547439
cg20622019		cg02990033
cg21163415		cg03424436
cg21685427		cg03473294
cg22021786		cg03558299
cg22084611		cg03572913
cg22243844		cg03873930
cg22276571		cg04025889
cg22294908		cg04132607
cg22463915		cg04459030
cg22473095		cg04613791
cg22732672		cg05067973
cg22748452		cg05471521
cg22752533		cg05498681
cg22885821		cg06061892
cg22954265		cg06324048
cg22988566		cg06668073
cg23097006		cg07327328
cg23114866		cg07440387
cg23191772		cg08244522
cg24101578		cg08260891
cg24116886		cg08430598
cg24122922		cg08699435
cg24607535		cg08713365
cg24950749		cg08783491
cg25092328		cg08899632
cg25799986		cg09076077
cg25826526		cg09282338
cg25912611		cg09882647
cg25984124		cg09906458
cg26063872		cg10099900
cg26195577		cg10938286
cg26232005		cg10968815
cg26746469		cg11018904
cg26873164		cg11113534
cg27114120		cg11378044
cg27413508		cg11399590
cg27655855		cg11668512
cg00058938		cg11804789
cg00098239		cg11846968
cg00113020		cg11854007
cg00174901		cg11934695
cg00215066		cg11991627
cg00397545		cg12073594
cg00412772		cg12201164
cg00491839		cg12547930
cg00615241		cg12552392
cg00910067		cg13021725
cg01033160		cg13236107
cg01192952		cg13310671
cg01369850		cg13347296
cg01427567		cg13696012
cg01454134		cg13736875
cg01532771		cg13888886
cg01556075		cg14226064
cg01580888		cg14251536
cg01655123		cg14296147
cg01655341		cg14448145
cg02207610		cg14858551
cg02764611		cg14880655
cg02875404		cg14961385
cg03020271		cg15310873
cg03060925		cg15568167
cg03113824		cg15613982
cg03116238		cg16137862
cg03221619		cg16542081
cg03237153		cg16796951
cg03382346		cg16884569
cg03410718		cg16977257
cg03496289		cg17027046
cg03560090		cg17049328
cg03636183		cg17237881
cg03763616		cg17423978
cg03954173		cg17463527
cg04000821		cg18071588
cg04314463		cg18223379
cg04315771		cg18239253
cg04713352		cg18462653
cg04898512		cg18463417
cg05221167		cg18468842
cg05252264		cg18917378
cg05484920		cg18956481
cg05657090		cg19067730
cg05696092		cg19370515
cg05778847		cg19434221
cg05908775		cg19717150
cg06258834		cg19851137
cg06394229		cg19882093
cg06677660		cg20015689
cg06851207		cg20028291
cg07042144		cg20091959
cg07053469		cg20171451
cg07186707		cg20289911
cg07189381		cg20318748
cg07248407		cg20526800
cg07351267		cg20622019
cg07374145		cg20747455
cg07455279		cg20822628
cg07569069		cg20907471
cg07605143		cg20993403
cg07703337		cg21163415
cg07753644		cg21611708
cg07947016		cg22021786
cg07960846		cg22084611
cg08084415		cg22243844
cg08174003		cg22294908
cg08261177		cg22732672
cg08504049		cg22748452
cg08876470		cg22799917
cg08891270		cg22988566
cg09089053		cg23097006
cg09123444		cg23191772
cg09134726		cg23214267
cg09377486		cg23222573
cg09594841		cg23265096
cg09675889		cg23462402
cg09697795		cg24076399
cg09757277		cg24101578
cg09842540		cg24116886
cg09846458		cg24122922
cg09952620		cg24513045
cg10080004		cg24875415
cg10092957		cg25799986
cg10221736		cg25826526
cg10248733		cg25912611
cg10262425		cg25984124
cg10305797		cg26063872
cg10322876		cg26195577
cg10402626		cg26206598
cg10857774		cg26221491
cg11122968		cg26267561
cg11705439		cg26453670
cg11806389		cg26873164
cg11822964		cg27114120
cg11928366		cg27204739
cg12195135		cg27212099
cg12259537		cg27413508
cg12412075		cg27477990
cg12491710		cg27655855
cg12586262		cg00058938
cg12719235		cg00098239
cg12745769		cg00113020
cg12854483		cg00174901
cg12970724		cg00215066
cg12973651		cg00233307
cg12998614		cg00412772
cg12999109		cg00491839
cg13152535		cg00615241
cg13278334		cg00727947
cg13407883		cg00733682
cg13470920		cg00782174
cg13517968		cg00910067
cg13877915		cg00988256
cg13960192		cg01033160
cg14093125		cg01076838
cg14106632		cg01144251
cg14366490		cg01427567
cg14543592		cg01443452
cg14640682		cg01580888
cg14851685		cg01655123
cg15185001		cg01655341
cg15334028		cg02207610
cg15392792		cg02217814
cg15540054		cg02239082
cg16345226		cg02275359
cg16524139		cg02505409
cg16592658		cg02633817
cg16732901		cg02792677
cg16742703		cg03060925
cg16860694		cg03113824
cg17164520		cg03116238
cg17165284		cg03221619
cg17296166		cg03237153
cg17357984		cg03257423
cg17376813		cg03382346
cg17387916		cg03405173
cg17592734		cg03496289
cg17615007		cg03636183
cg17655576		cg03668539
cg17747332		cg03740984
cg17849956		cg03763616
cg17860186		cg03809891
cg18109231		cg03856786
cg18133957		cg03954173
cg18145683		cg04000821
cg18208268		cg04057485
cg18244915		cg04127255
cg18335068		cg04314463
cg18493147		cg04713352
cg18728606		cg04803153
cg18851831		cg04816348
cg18856252		cg04849025
cg19103609		cg04898512
cg19139729		cg04947578
cg19191883		cg05023116
cg19279346		cg05242523
cg19357849		cg05250458
cg19463518		cg05252264
cg19514961		cg05357320
cg19623751		cg05471297
cg19899621		cg05657090
cg20176532		cg05722906
cg20444256		cg05778847
cg20797216		cg05908775
cg20973210		cg06090864
cg21145624		cg06258834
cg21252483		cg06305609
cg21256656		cg06432655
cg21277505		cg06583518
cg21372914		cg06677660
cg21435336		cg06851207
cg21584983		cg07042144
cg21727574		cg07053469
cg21743830		cg07073964
cg21912241		cg07189381
cg22379207		cg07306197
cg22456522		cg07351267
cg22494492		cg07422345
cg22517351		cg07425555
cg22568540		cg07455279
cg23427565		cg07603484
cg23455517		cg07605143
cg23792364		cg07608333
cg23824815		cg07665060
cg23963136		cg07703337
cg24010336		cg07745725
cg24056562		cg07753644
cg24102360		cg07905963
cg24116028		cg07960846
cg24278423		cg08084415
cg24310246		cg08174003
cg24471867		cg08259617
cg24484296		cg08367223
cg24654350		cg08504049
cg24655310		cg08568987
cg24678320		cg08704884
cg24734575		cg08876470
cg24832140		cg08896629
cg24892510		cg08958913
cg24908058		cg08996986
cg24923526		cg09030119
cg24958765		cg09134726
cg25152942		cg09377486
cg25187533		cg09675889
cg25327247		cg09712606
cg25384595		cg09842540
cg25467603		cg09952620
cg25485128		cg10092957
cg25658980		cg10103111
cg25713309		cg10108208
cg25866075		cg10129493
cg26260201		cg10221736
cg26372557		cg10248733
cg26623224		cg10262425
cg26918645		cg10280342
cg27276456		cg10305797
cg27309253		cg10322876
cg27524460		cg10402626
cg27601582		cg10573763
cg27649653		cg10857774
cg00335286		cg10971790
cg01313966		cg11122968
cg01589580		cg11140785
cg01765461		cg11170796
cg01804844		cg11228872
cg01968530		cg11337525
cg02432101		cg11502800
cg03294557		cg11705439
cg03954150		cg11722531
cg04567315		cg11806389
cg06243393		cg11885098
cg07008350		cg11928366
cg07851192		cg12195135
cg08223235		cg12259537
cg08555924		cg12412075
cg08594695		cg12434258
cg09003876		cg12491710
cg10539808		cg12586262
cg10897648		cg12719235
cg11214889		cg12745769
cg11393453		cg12854483
cg12240824		cg12970724
cg12555907		cg12973651
cg12875426		cg12992720
cg14751914		cg12999109
cg15422147		cg13026483
cg16932672		cg13278334
cg16961218		cg13282951
cg18085435		cg13300756
cg19857457		cg13470920
cg20670302		cg13517968
cg21306775		cg13668129
cg21922574		cg13741249
cg22064129		cg13847113
cg22757447		cg13877915
cg24084891		cg13899108
cg24907852		cg13946500
cg25059899		cg14093125
cg27376271		cg14106632
cg00384537		cg14141399
cg00422913		cg14366490
cg00761755		cg14386312
cg00901704		cg14543592
cg01107741		cg14567401
cg01425405		cg14640682
cg01491540		cg14990333
cg01803810		cg15185001
cg01992081		cg15782391
cg02164386		cg15937958
cg02593766		cg16098170
cg02712165		cg16188243
cg03072378		cg16345226
cg03605339		cg16518291
cg03866607		cg16547341
cg04009666		cg16592658
cg04154812		cg16601385
cg04259560		cg16620731
cg04398978		cg16731240
cg04409945		cg16732901
cg04747863		cg16742703
cg05766474		cg16860694
cg05790038		cg16969623
cg05797656		cg17031773
cg06468695		cg17162271
cg06723357		cg17164520
cg07195577		cg17177829
cg07292816		cg17226343
cg07478100		cg17296166
cg07826255		cg17357984
cg08011170		cg17376813
cg08016363		cg17378989
cg08090640		cg17387916
cg08270477		cg17471102
cg08576197		cg17592734
cg08611714		cg17592812
cg08766742		cg17612991
cg09256683		cg17663463
cg09300114		cg17682828
cg09644722		cg17742874
cg09901733		cg17747332
cg10390922		cg17812013
cg10520594		cg17849956
cg10634115		cg17860186
cg10708793		cg18109231
cg10944783		cg18145683
cg10972821		cg18244915
cg11009596		cg18335068
cg11221508		cg18678421
cg12000587		cg18851831
cg12188482		cg18997662
cg12477119		cg19017177
cg12894984		cg19149785
cg12951282		cg19357849
cg13015534		cg19463518
cg13350783		cg19486673
cg13616221		cg19504245
cg13790571		cg19514961
cg14173969		cg19744952
cg14438174		cg19771589
cg14870271		cg19899621
cg14918082		cg19955257
cg15308737		cg20135306
cg15443822		cg20176532
cg15532088		cg20395128
cg15639951		cg20444256
cg15799267		cg20536369
cg16242770		cg20573420
cg16544272		cg20657383
cg16848873		cg20715764
cg17124509		cg20797216
cg17267493		cg20973210
cg17317962		cg21145624
cg17388484		cg21168622
cg17452257		cg21252483
cg17471928		cg21263196
cg17630833		cg21277505
cg17740645		cg21435336
cg18056600		cg21505334
cg18236079		cg21547976
cg18530716		cg21584983
cg18536148		cg21655693
cg18632631		cg21664310
cg19058765		cg21727574
cg19189291		cg22379207
cg19517525		cg22456522
cg19841506		cg22469141
cg19921492		cg22499964
cg19935424		cg22510943
cg20209009		cg22568540
cg20233029		cg22580353
cg20235051		cg22654935
cg20247048		cg22732515
cg20331177		cg23264413
cg20590849		cg23427565
cg20633883		cg23455517
cg20657421		cg23610820
cg20723355		cg23661676
cg21260850		cg23736819
cg21309147		cg23824815
cg21640749		cg23963136
cg22139563		cg24056562
cg22264436		cg24085258
cg22467534		cg24091474
cg22495124		cg24102360
cg22552966		cg24278423
cg22660578		cg24484296
cg22774127		cg24655310
cg23128056		cg24678320
cg23202277		cg24734575
cg23244421		cg24832140
cg23355492		cg24892510
cg23674788		cg24958765
cg23722792		cg25033144
cg23727583		cg25152942
cg23776012		cg25187533
cg23806715		cg25277950
cg23837897		cg25384595
cg23916158		cg25416372
cg24006361		cg25434223
cg24085207		cg25467603
cg24473385		cg25485128
cg24638647		cg25549230
cg24724583		cg25658980
cg25186143		cg25661884
cg25506900		cg25713309
cg25673373		cg25839766
cg25729716		cg25866075
cg25742201		cg26260201
cg25928579		cg26372557
cg25975818		cg26623224
cg26162695		cg26681081
cg26382071		cg26788107
cg26661623		cg26918645
cg26770882		cg27276456
cg26771272		cg27524460
cg26960719		cg27601582
cg00000292		cg27649653
cg00240312		cg00008713
cg00435408		cg00178790
cg00892393		cg00335286
cg00925717		cg00399483
cg01015871		cg01313966
cg01443630		cg01765461
cg01683883		cg01794711
cg01729862		cg01804844
cg01797043		cg02432101
cg02475653		cg03954150
cg03776850		cg04180953
cg03945021		cg04514981
cg03945800		cg04567315
cg03980304		cg05104081
cg04007936		cg05245861
cg04491089		cg05420896
cg04629269		cg05934874
cg04721098		cg05970790
cg05266781		cg06243393
cg05436658		cg06284244
cg05439318		cg06765434
cg05824432		cg07008350
cg05869585		cg07177852
cg05887405		cg07851192
cg06172871		cg07980804
cg06602857		cg08008233
cg06728335		cg08223235
cg06734828		cg09003876
cg06810647		cg09879099
cg07314549		cg10823157
cg07352600		cg10878998
cg07398350		cg10897648
cg08331960		cg11214889
cg08402568		cg11393453
cg08461397		cg12067287
cg08529259		cg12240824
cg08738269		cg12406559
cg09069593		cg13224710
cg09137696		cg13967780
cg09725013		cg14013604
cg09830866		cg14462626
cg10065825		cg14751914
cg10186456		cg15259973
cg10478221		cg15422147
cg10536625		cg16222762
cg10574499		cg16932672
cg10960946		cg16961218
cg11027330		cg18085435
cg11399527		cg18216709
cg11625451		cg18509435
cg11913615		cg18530324
cg11973052		cg19264123
cg12119029		cg19857457
cg12265604		cg20670302
cg12268344		cg21306775
cg12437481		cg21351102
cg12529801		cg22467216
cg12532477		cg22722454
cg12533335		cg22757447
cg12689475		cg23435746
cg13358084		cg24084891
cg13426503		cg25059899
cg13644052		cg25227148
cg13665184		cg26738010
cg13883681		cg26909237
cg13885201		cg00384537
cg13908977		cg00901704
cg14074117		cg01107741
cg14131445		cg01425405
cg14221831		cg01491540
cg14296374		cg01739167
cg14387505		cg01803810
cg15149645		cg02164386
cg15195353		cg02212737
cg15508020		cg02360836
cg16014085		cg02387854
cg16148454		cg02516388
cg16176379		cg02593766
cg16177830		cg02668984
cg16236759		cg02712165
cg16335762		cg02936263
cg16504670		cg02968557
cg16652241		cg02975142
cg16825643		cg03072378
cg16834187		cg03073814
cg16852884		cg03242666
cg17122311		cg03742272
cg17170504		cg03866607
cg17808849		cg04009666
cg18350391		cg04049033
cg18530748		cg04106785
cg18806980		cg04259560
cg19369556		cg04366367
cg19546781		cg04398978
cg19769182		cg04409945
cg19854301		cg04483754
cg19973135		cg04747863
cg20652640		cg04808672
cg20772904		cg05011018
cg21510697		cg05127924
cg21644826		cg05292376
cg21657816		cg05379350
cg21696393		cg05679521
cg21844038		cg05766474
cg21862373		cg05790038
cg21918026		cg05922057
cg22067472		cg06200013
cg22319147		cg06468695
cg22730830		cg06481786
cg23471482		cg06537829
cg23713520		cg06577463
cg23813257		cg06655504
cg23815491		cg06759215
cg24063470		cg06799664
cg24652919		cg06818473
cg26012103		cg06957329
cg26301908		cg07038887
cg26352374		cg07387199
cg26651073		cg07478100
cg26728422		cg07607921
cg26916607		cg07677850
cg27005053		cg07789083
cg27196102		cg07823492
cg27431150		cg07826255
cg00075967		cg08016363
cg00256166		cg08090640
cg00413066		cg08172935
cg00520135		cg08270477
cg01294695		cg08576197
cg02334775		cg08611714
cg02393447		cg08736146
cg02831604		cg08766742
cg02913089		cg09245073
cg03843852		cg09572685
cg03846288		cg09634802
cg03872267		cg09872233
cg04400030		cg09901733
cg04572898		cg10154926
cg04662451		cg10190509
cg05038121		cg10247252
cg05338167		cg10392768
cg05964373		cg10520594
cg05985767		cg10634115
cg06253734		cg10671802
cg06419771		cg10673984
cg06937608		cg10708793
cg07448499		cg10742225
cg07684353		cg10944783
cg08022502		cg10972821
cg08433095		cg11023442
cg08500346		cg11161417
cg08722720		cg11221508
cg08828036		cg11296363
cg08986416		cg11553177
cg09272869		cg11754343
cg09297361		cg11983245
cg10135717		cg12000587
cg11468711		cg12073949
cg11632617		cg12556991
cg11727029		cg12598178
cg12032009		cg12685753
cg12753858		cg12894984
cg13021384		cg12951282
cg13587740		cg13015534
cg13973816		cg13263114
cg14847483		cg13350783
cg15940569		cg13525683
cg16391792		cg13616221
cg17115258		cg13643585
cg17260954		cg13790571
cg17338403		cg14014613
cg18085517		cg14087150
cg18431127		cg14099017
cg18506672		cg14173969
cg18592307		cg14314889
cg18768283		cg14438174
cg18809535		cg14489649
cg18846362		cg14601284
cg19797659		cg14623313
cg19836283		cg14816748
cg20259534		cg14870271
cg20372689		cg14893129
cg20468883		cg14918082
cg21039679		cg15308737
cg21250577		cg15443822
cg21413009		cg15600835
cg22580173		cg15639951
cg22678136		cg15799267
cg22927153		cg16242770
cg23412777		cg16544272
cg23855392		cg16585619
cg24244000		cg16759954
cg24283842		cg16772514
cg24888049		cg16848873
cg24924631		cg16950616
cg24993443		cg17179099
cg25003924		cg17267493
cg25808839		cg17317962
cg25996835		cg17388484
cg26062856		cg17452257
cg26918442		cg17471928
cg27592112		cg17547537
cg27638672		cg17630833
cg00496170		cg17740645
cg00592315		cg18056600
cg01928902		cg18190433
cg02181506		cg18236079
cg02275830		cg18530716
cg02626977		cg18536148
cg02727423		cg18632631
cg02909042		cg18988110
cg02998425		cg19058765
cg03389164		cg19125323
cg04001333		cg19189291
cg04269351		cg19317715
cg04362655		cg19400725
cg04411625		cg19478743
cg04884122		cg19511844
cg05485062		cg19517525
cg05747424		cg19832721
cg06190732		cg19841506
cg06501084		cg19921492
cg06738602		cg19935424
cg07807817		cg20233029
cg08554114		cg20235051
cg08936952		cg20247048
cg10318258		cg20261915
cg10644361		cg20331177
cg11560645		cg20590849
cg11819429		cg20613151
cg12062492		cg20633883
cg12177001		cg20693880
cg12648263		cg20723355
cg12867068		cg21260850
cg13282837		cg21432842
cg13526007		cg21452443
cg13673514		cg21495715
cg14083376		cg21550483
cg14454278		cg21639401
cg15467148		cg21640749
cg15677132		cg22061523
cg15842430		cg22139563
cg15912427		cg22467534
cg16036738		cg22495124
cg16141690		cg22518733
cg16249711		cg22552966
cg16319578		cg23128056
cg16907514		cg23333306
cg17671157		cg23422659
cg17884373		cg23674788
cg18050213		cg23722792
cg18412984		cg23727583
cg18555206		cg23837897
cg18672421		cg23894539
cg19949550		cg24006361
cg20022541		cg24073161
cg20222911		cg24085207
cg20477070		cg24638647
cg20483016		cg24724583
cg21339926		cg24825722
cg21595737		cg25013053
cg21787280		cg25186143
cg22143352		cg25371182
cg22201387		cg25374854
cg22228134		cg25506900
cg22881914		cg25545210
cg22918700		cg25664725
cg22981461		cg25673373
cg23521069		cg25729716
cg24165760		cg25742201
cg24482053		cg25975818
cg24520070		cg26217633
cg24555600		cg26382071
cg24603941		cg26770882
cg24851490		cg26904212
cg24887211		cg26932976
cg24987170		cg26960719
cg24989962		cg27146152
cg25225073		cg00000292
cg25293251		cg00240312
cg25797366		cg00925717
cg25823578		cg01015871
cg27398547		cg01171858
cg27443050		cg01344518
cg27553433		cg01443630
cg00059930		cg01729862
cg01836044		cg01797043
cg02321871		cg01808090
cg02326931		cg01848594
cg02600430		cg01880569
cg02995295		cg02198582
cg05337966		cg02225847
cg05395995		cg02298612
cg05600717		cg02626929
cg06150803		cg03038672
cg06437862		cg03278960
cg08418978		cg03582451
cg08529529		cg03634997
cg08532057		cg03776850
cg08798523		cg03819692
cg08923109		cg03980304
cg09174741		cg04001668
cg10100220		cg04007936
cg10218426		cg04195127
cg10246520		cg04391736
cg10484958		cg04629269
cg11668844		cg04799664
cg12280407		cg05116896
cg12584034		cg05266781
cg12906740		cg05436658
cg13057891		cg05439318
cg14424530		cg05546038
cg15868151		cg05732130
cg16692277		cg05887405
cg16792800		cg05988645
cg16886259		cg06172871
cg17906786		cg06178072
cg18708106		cg06602857
cg18755783		cg06728335
cg19185384		cg06734828
cg19427472		cg06810647
cg19932177		cg06919067
cg20399252		cg07327347
cg20523861		cg07352600
cg21142158		cg07371530
cg22448677		cg07817698
cg23032612		cg07843027
cg23246978		cg07879977
cg24254120		cg08331960
cg24891133		cg08402568
cg26301777		cg08529259
cg26701198		cg08858521
cg26940725		cg08965527
cg27065979		cg09069593
cg27253386		cg09137696
cg00081935		cg09306186
cg00364814		cg09587549
cg00630583		cg09725013
cg00658626		cg09830866
cg00730260		cg09935540
cg01007201		cg10065825
cg01082679		cg10084993
cg01097940		cg10282491
cg01120761		cg10478221
cg01127428		cg10536625
cg01308601		cg10631471
cg01322897		cg10960946
cg01335367		cg11027330
cg01853981		cg11395975
cg01939597		cg11653271
cg02246665		cg12119029
cg02874605		cg12391783
cg03176585		cg12529801
cg03196745		cg12532477
cg03923277		cg12689475
cg04211745		cg12699145
cg04422896		cg13232900
cg04450876		cg13358084
cg04880762		cg13391235
cg04916911		cg13644052
cg05060662		cg13665184
cg05065690		cg13759328
cg05227963		cg13828871
cg05303448		cg13908977
cg05308484		cg13951948
cg06311778		cg14074117
cg06437004		cg14074641
cg06462703		cg14100184
cg06494782		cg14131445
cg06495347		cg14296374
cg06495803		cg14297700
cg06496078		cg14387505
cg06616245		cg14658900
cg06630241		cg14709524
cg07057831		cg14791831
cg07264679		cg15001381
cg07515662		cg15149645
cg07602200		cg15473868
cg07748017		cg15663121
cg07973246		cg15755548
cg07992625		cg15936718
cg08141806		cg15993402
cg08332868		cg16034046
cg08338368		cg16177830
cg08512940		cg16213655
cg08610361		cg16236759
cg08995424		cg16303453
cg09303642		cg16335762
cg09470640		cg16504670
cg09658438		cg16508857
cg09930017		cg16799087
cg09976774		cg16807989
cg10207745		cg16825643
cg10346242		cg16852884
cg10464585		cg16863382
cg10654016		cg17022635
cg10764357		cg17125623
cg10925082		cg17170504
cg10935064		cg17386181
cg11032157		cg17698643
cg11384427		cg17808849
cg11843304		cg17858663
cg11845202		cg17880199
cg12213457		cg18107072
cg12263485		cg18485955
cg12795208		cg18676162
cg12924262		cg18699004
cg13080465		cg18806980
cg13131015		cg19094438
cg13334990		cg19346899
cg13446622		cg19369556
cg14495243		cg19790294
cg14903309		cg19854301
cg14913610		cg19973135
cg14914982		cg20023231
cg15147435		cg20158248
cg15411984		cg20253700
cg15583072		cg20772904
cg15727320		cg21196187
cg15758700		cg21306218
cg16041660		cg21510697
cg16112157		cg21610192
cg16218424		cg21686987
cg16399745		cg21844038
cg16509569		cg21862373
cg16579101		cg22067472
cg16785344		cg22309489
cg17277939		cg22730830
cg17420360		cg22973038
cg17475456		cg23113963
cg17522601		cg23280807
cg17542835		cg23444894
cg17904739		cg23445511
cg18392482		cg23471482
cg18627852		cg23813257
cg18777554		cg23815491
cg18877514		cg23877786
cg19615059		cg23910243
cg20425293		cg23998987
cg20645058		cg24063470
cg20673611		cg24110063
cg21226225		cg24652919
cg21272774		cg24800887
cg21674595		cg24889366
cg21722680		cg25432323
cg21874193		cg25473396
cg21908259		cg26012103
cg22007326		cg26014197
cg22051763		cg26301908
cg22064451		cg26537639
cg22125370		cg26538442
cg22151768		cg26651073
cg22189286		cg26675934
cg22333868		cg26751195
cg23069305		cg26762198
cg23140706		cg26916607
cg23205183		cg27081230
cg23264519		cg27196102
cg23773532		cg27431150
cg23801057		cg27444994
cg23877831		cg27462160
cg23920917		cg27657249
cg24373760		cg00183782
cg24779015		cg00256166
cg24854010		cg00480356
cg24957240		cg00520135
cg24975564		cg00678539
cg24979630		cg00687674
cg25136926		cg00729708
cg25229172		cg00792740
cg25261329		cg00810473
cg25463779		cg01176271
cg25519930		cg01294695
cg25655096		cg01497527
cg25677688		cg01939479
cg25697314		cg02071305
cg25954162		cg02334775
cg26207503		cg02393447
cg26577529		cg02831604
cg26843567		cg03146158
cg26989531		cg03349935
cg27040423		cg03589001
cg27144395		cg03775123
cg27182761		cg03843852
cg27279652		cg03872267
cg27349244		cg04400030
cg27522780		cg04572898
cg00324733		cg05855071
cg00693307		cg05881135
cg00704909		cg05985767
cg01734338		cg06253734
cg01761409		cg06720956
cg02506426		cg06937608
cg02659086		cg07098866
cg02719634		cg07251857
cg02723533		cg07448499
cg02807450		cg07607462
cg02994974		cg07639720
cg03055440		cg08022502
cg03469158		cg08130265
cg03474731		cg08211967
cg03681481		cg08433095
cg03780486		cg08491125
cg03805364		cg08500346
cg04096767		cg08986416
cg04112019		cg09272869
cg04410834		cg09297361
cg04456238		cg09412782
cg04715462		cg09514589
cg04719766		cg11200929
cg04720330		cg11324740
cg04754011		cg11468711
cg04936930		cg11632617
cg05038053		cg11727029
cg05079045		cg12032009
cg05236037		cg12177023
cg05322222		cg12435359
cg05650764		cg12753858
cg05840031		cg12967560
cg05960806		cg13021384
cg06148175		cg13133148
cg06171787		cg13973816
cg06197492		cg14797887
cg06233985		cg14847483
cg06378107		cg14879013
cg06384026		cg15032239
cg06417962		cg15228639
cg06491116		cg15329467
cg06493930		cg15940569
cg06698742		cg16003238
cg06905862		cg16310262
cg06908474		cg16312647
cg06917325		cg16391792
cg07091552		cg17051321
cg07132517		cg17208363
cg07503829		cg17338403
cg07599644		cg17866455
cg07714534		cg17891123
cg07962043		cg17897236
cg08035082		cg18085517
cg08418111		cg18506672
cg08606356		cg18661868
cg08626943		cg18768283
cg08896945		cg18809535
cg08935003		cg19195724
cg08952029		cg19771482
cg08961832		cg20259534
cg08999895		cg20372689
cg09462587		cg20468883
cg09494188		cg21039679
cg09503975		cg21250577
cg09544918		cg21413009
cg09674867		cg22187094
cg09691574		cg22492020
cg09772827		cg22580173
cg09983885		cg22678136
cg10283277		cg22927153
cg10415235		cg23208881
cg10501065		cg23412777
cg10507961		cg23727043
cg10839997		cg23855392
cg10882227		cg24125648
cg10977115		cg24244000
cg11295902		cg24283842
cg11566244		cg24447890
cg11600161		cg24924631
cg11670211		cg24993443
cg12006284		cg25490410
cg12266049		cg25657700
cg12297221		cg25808839
cg12598198		cg25985437
cg12758687		cg25996835
cg12802819		cg26062856
cg12949760		cg26416466
cg13084335		cg26929536
cg13084525		cg27592112
cg13250711		cg27626899
cg13301003		cg27638672
cg13410437		cg00466544
cg13952892		cg00496170
cg14609458		cg00509670
cg14704941		cg00592315
cg14755009		cg00620857
cg14927277		cg00746083
cg14998713		cg01928902
cg15337897		cg01938354
cg15494980		cg02181506
cg15563382		cg02275830
cg15576195		cg02626977
cg15659828		cg02727423
cg15727249		cg02909042
cg15796682		cg03389164
cg15854296		cg03588357
cg16575408		cg04001333
cg16778148		cg04269351
cg16823737		cg04362655
cg16977035		cg04368716
cg16998353		cg04411625
cg17058777		cg04798158
cg17063929		cg05076631
cg17260124		cg05485062
cg17578903		cg05747424
cg17769238		cg05788638
cg17773950		cg06166863
cg17791936		cg06190732
cg17820828		cg06501084
cg18009798		cg06738602
cg18103150		cg07414384
cg18392783		cg07613153
cg18399703		cg08020808
cg18495298		cg08554114
cg18495563		cg08675585
cg18573251		cg08847533
cg18769818		cg08936952
cg18959478		cg09044738
cg19236745		cg09194436
cg19237879		cg09458170
cg19358442		cg09516965
cg19815589		cg09539408
cg19923326		cg10238171
cg19966618		cg10318258
cg20162599		cg10599444
cg20277416		cg10784821
cg20833786		cg10935723
cg20869710		cg11065693
cg20909686		cg11304524
cg21167159		cg11328875
cg21238818		cg11490446
cg21295467		cg11819429
cg21567332		cg12152256
cg21939221		cg12269343
cg22051636		cg12376406
cg22134325		cg12422450
cg22243733		cg12503243
cg22307649		cg12648263
cg22635155		cg12867068
cg22637507		cg13282837
cg22975913		cg13386234
cg22986077		cg13526007
cg23121547		cg14454278
cg23207985		cg14984307
cg23214764		cg15661409
cg23683201		cg15677132
cg23692497		cg15691199
cg23759214		cg15842430
cg23792978		cg15912427
cg24027342		cg16007185
cg24088639		cg16036738
cg24528523		cg16141690
cg24713080		cg16627949
cg24776407		cg16792632
cg24890446		cg16907514
cg24909445		cg17356181
cg25126052		cg17671157
cg25203856		cg17884373
cg25565479		cg18050213
cg25894551		cg18112005
cg25948180		cg18383160
cg26096837		cg18477315
cg26123414		cg18555206
cg26198807		cg18871276
cg26606064		cg19157069
cg26637069		cg19949550
cg26723847		cg20022541
cg26750319		cg20189937
cg26794638		cg20395072
cg27234090		cg20483016
cg27561006		cg20718816
cg27596068		cg20804555
cg00471562		cg21339926
cg00532335		cg21595737
cg00997424		cg21787280
cg01036012		cg22036233
cg01361777		cg22143352
cg01560871		cg22201387
cg01819863		cg22228134
cg01861509		cg22624926
cg02381948		cg22881914
cg02630694		cg23407670
cg02848777		cg23602684
cg03271907		cg23886551
cg03665457		cg23948756
cg03712239		cg24520070
cg03743584		cg24555600
cg03761560		cg24603941
cg03817621		cg24851490
cg03853151		cg24887211
cg03860051		cg24987170
cg04298323		cg24989962
cg04402875		cg25398949
cg04865575		cg25484319
cg04916980		cg25823578
cg05163348		cg26620157
cg05322019		cg27289104
cg05338155		cg27394566
cg05626013		cg27398547
cg05998983		cg27443050
cg06055013		cg27539233
cg06224510		cg27553433
cg06585108		cg00290028
cg06782692		cg01836044
cg06985415		cg02321871
cg07596401		cg02326931
cg07639198		cg02600430
cg08300860		cg02995295
cg08441170		cg03667047
cg08682341		cg03712843
cg08789630		cg03996465
cg09161592		cg04341806
cg09201719		cg05337966
cg09260089		cg05823029
cg09261262		cg06150803
cg09479906		cg06437862
cg09551147		cg06880557
cg09688763		cg07177755
cg09772154		cg07403350
cg10014190		cg07440877
cg10601939		cg08097882
cg11115427		cg08418978
cg11595245		cg08529529
cg12040555		cg08532057
cg12292686		cg08797194
cg12647587		cg09112782
cg12651014		cg09174741
cg13342558		cg09626634
cg13420923		cg10100220
cg13849691		cg10218426
cg13864877		cg10246520
cg14222233		cg10484958
cg14298951		cg11635563
cg14461963		cg11744351
cg14613832		cg12428416
cg14767877		cg12584034
cg14817542		cg12906740
cg14916079		cg14424530
cg15097876		cg15071391
cg15873633		cg15648315
cg16340918		cg15901783
cg17043101		cg16153267
cg17324128		cg16422907
cg17791617		cg16792800
cg17947053		cg17777592
cg18361093		cg18708106
cg18678121		cg18710692
cg19133903		cg18755783
cg19166875		cg19185384
cg19680672		cg19254235
cg19856444		cg19427472
cg19955521		cg19932177
cg20441175		cg20399252
cg20477318		cg20523861
cg20588045		cg21142158
cg20684973		cg21457147
cg20896197		cg21817450
cg21012874		cg22088594
cg21206959		cg22448677
cg21242004		cg22781236
cg21542094		cg22905097
cg21607649		cg22971191
cg23410627		cg23246978
cg23706422		cg24254120
cg24371383		cg24745738
cg24692964		cg24809640
cg25081201		cg24891133
cg25097676		cg25151295
cg25833031		cg25165199
cg25946389		cg25829729
cg26109803		cg26682500
cg26508537		cg26701198
cg26675077		cg26940725
cg26677448		cg27005181
cg26717133		cg27065979
cg27106233		cg27253386
cg27418851		cg27489994
cg27465849		cg27508002
cg01055695		cg00081935
cg01074640		cg00241355
cg01549015		cg00298951
cg01809579		cg00354572
cg03704393		cg00658626
cg04103317		cg00686022
cg04648087		cg00830029
cg04660234		cg00864867
cg05120715		cg00887547
cg05156613		cg01082679
cg05251000		cg01097940
cg05286874		cg01127428
cg05414225		cg01308601
cg06252382		cg01322897
cg06421800		cg01335367
cg07136161		cg01437411
cg07285276		cg01726767
cg07328495		cg01731341
cg07758904		cg01853981
cg07804122		cg01939597
cg08625022		cg02131399
cg09227136		cg02192520
cg09600829		cg02250992
cg09660171		cg02316718
cg09665592		cg02658214
cg09697386		cg02874605
cg09931793		cg02939139
cg10645113		cg02951021
cg10922622		cg03742214
cg11056832		cg03815350
cg11466485		cg03923277
cg11527279		cg04211745
cg11613875		cg04422896
cg11653709		cg04450876
cg11880010		cg04797323
cg12687990		cg04916911
cg12927772		cg04982748
cg13314167		cg04984513
cg13493001		cg05060662
cg13625113		cg05065690
cg13724288		cg05149586
cg13739345		cg05194726
cg13920529		cg05303448
cg14091657		cg05308484
cg14167017		cg05885720
cg14440664		cg06256735
cg14633704		cg06311778
cg15242570		cg06437004
cg15765694		cg06462703
cg15903421		cg06494782
cg17074151		cg06496078
cg17742155		cg06496654
cg17824393		cg06616245
cg18178963		cg06630241
cg18519564		cg06776256
cg18999668		cg06887167
cg19278780		cg07057831
cg19367388		cg07220442
cg19393006		cg07264679
cg19481686		cg07278624
cg19534945		cg07301004
cg19584733		cg07515662
cg19724470		cg07537523
cg20263942		cg07684809
cg20555507		cg07992625
cg20789691		cg08132767
cg20789824		cg08136806
cg20870362		cg08141806
cg20999934		cg08338368
cg21010262		cg08512940
cg21331335		cg08519905
cg21413251		cg08810582
cg21489873		cg08995424
cg21572316		cg09106999
cg22161874		cg09194650
cg22667787		cg09470640
cg22937320		cg09546307
cg23029491		cg09879797
cg23426587		cg09924998
cg23788167		cg10200408
cg23815000		cg10207745
cg24012708		cg10346242
cg24545967		cg10654016
cg24910675		cg10925082
cg25479216		cg10935064
cg25590938		cg10954182
cg25954354		cg10967280
cg26681123		cg11151811
cg27218220		cg11301598
cg00090147		cg11384427
cg00283535		cg11814446
cg00297600		cg11843304
cg00659129		cg11845202
cg00871453		cg11957880
cg01041367		cg12073537
cg01072821		cg12213457
cg01244871		cg12425673
cg01281904		cg12683929
cg01610488		cg12795208
cg01638025		cg12924262
cg01735903		cg12965512
cg01762581		cg13080465
cg02187914		cg13131015
cg02388150		cg13236637
cg03396229		cg13334990
cg03718026		cg13592155
cg03732056		cg13752005
cg03773789		cg13928961
cg04794268		cg13986618
cg04950789		cg13995453
cg05160935		cg14162076
cg05254747		cg14662756
cg05624932		cg14738823
cg05661838		cg14913610
cg05800321		cg15147435
cg06495924		cg15411984
cg07065941		cg15583072
cg07242414		cg15584813
cg07629017		cg15701111
cg07974303		cg15711744
cg08090772		cg15727320
cg08631437		cg15758700
cg08722122		cg15966757
cg09628199		cg16175725
cg10104451		cg16237595
cg10171125		cg16399745
cg10453040		cg16579101
cg10539712		cg16785344
cg11398680		cg16870320
cg12010995		cg17165266
cg12038710		cg17420360
cg12270520		cg17475456
cg12424817		cg17522601
cg12646585		cg17904739
cg12674192		cg18139900
cg12991341		cg18392482
cg13208732		cg18470891
cg13398993		cg18627852
cg13857100		cg18796520
cg13919215		cg18877514
cg13935507		cg18982568
cg14332079		cg19395441
cg14358709		cg19410364
cg14755852		cg19535609
cg15312298		cg19615059
cg15484019		cg19974223
cg15603885		cg20784775
cg15610233		cg20917484
cg15642035		cg20935106
cg15742700		cg21137706
cg15842483		cg21226225
cg15905979		cg21272774
cg15995002		cg21637033
cg16425577		cg21674595
cg16907566		cg21722680
cg17168535		cg21874193
cg17176395		cg21907579
cg17347634		cg21908259
cg17834443		cg22007326
cg17939444		cg22051763
cg18123948		cg22151768
cg18356330		cg22189286
cg19304352		cg22194129
cg19391527		cg22333868
cg19738333		cg22475430
cg20326853		cg22580905
cg20519035		cg22801690
cg20587336		cg22941086
cg20673075		cg23002907
cg21073927		cg23069305
cg21975377		cg23197881
cg22199118		cg23205183
cg22478614		cg23264519
cg22619018		cg23653008
cg22708914		cg23696712
cg22915732		cg23801057
cg23322523		cg23877831
cg23599843		cg23911972
cg23616377		cg23920917
cg23710218		cg23926526
cg24046110		cg24012034
cg24081819		cg24117442
cg24378421		cg24138639
cg24546463		cg24353217
cg24670715		cg24373760
cg25352650		cg24389359
cg25375711		cg24605304
cg25538571		cg24606773
cg25612480		cg24608308
cg25738273		cg24646513
cg26323655		cg24759821
cg26952662		cg24854010
cg27041096		cg24957240
cg27159719		cg24975564
cg27342122		cg25136926
cg27380758		cg25229172
cg27537600		cg25655096
cg00059740		cg25697314
cg00485380		cg26207503
cg00546491		cg26240353
cg00784357		cg26520371
cg00845900		cg26788215
cg00884529		cg26789453
cg01182585		cg26843567
cg01227741		cg26989531
cg01251255		cg27040423
cg01541443		cg27182761
cg01827098		cg27470406
cg01888566		cg27476329
cg02005755		cg27522780
cg02490034		cg00185839
cg02491878		cg00324733
cg03148461		cg00613255
cg03338959		cg00693307
cg03429034		cg00704909
cg03914452		cg00754253
cg03964111		cg00763889
cg03969997		cg00858899
cg04134859		cg01404197
cg04748704		cg01485797
cg04810997		cg01734338
cg04958389		cg01761409
cg04996020		cg01806928
cg05142115		cg02082342
cg05253159		cg02254407
cg05386606		cg02300906
cg05501276		cg02347487
cg05556717		cg02416716
cg05953394		cg02420102
cg06434470		cg02506426
cg06506864		cg02564733
cg06981910		cg02620470
cg07380959		cg02659086
cg07383972		cg02719634
cg07520158		cg02807450
cg08296824		cg02994974
cg08359956		cg03055440
cg09150232		cg03065661
cg09234859		cg03242880
cg09492887		cg03417466
cg09929612		cg03469158
cg10157098		cg03474731
cg10281478		cg03634982
cg10329418		cg03681481
cg10466917		cg03764161
cg10778415		cg03780486
cg10896774		cg03805364
cg11051843		cg03822011
cg11063110		cg03885639
cg11079619		cg04096767
cg11091262		cg04112019
cg11241627		cg04345475
cg11649846		cg04457979
cg11693019		cg04717045
cg12128839		cg04719766
cg12463550		cg04754011
cg12556325		cg04824341
cg12567315		cg04920951
cg12943082		cg05038053
cg13043509		cg05079045
cg13140740		cg05087948
cg13705707		cg05322222
cg13741326		cg05393484
cg13801416		cg05418487
cg13931228		cg05492270
cg14221171		cg05650764
cg14646244		cg05676042
cg14796007		cg05740244
cg15002187		cg05897048
cg15028436		cg05953243
cg15413566		cg05960806
cg15542496		cg06066303
cg15652212		cg06148175
cg15652797		cg06285486
cg16075384		cg06384026
cg16192029		cg06491116
cg16639595		cg06493930
cg16837769		cg06622725
cg18117847		cg06698742
cg18384643		cg06905862
cg18412613		cg06908474
cg18416881		cg06917325
cg18464137		cg07066326
cg18895155		cg07278207
cg19426277		cg07339327
cg19778698		cg07484827
cg20537629		cg07503829
cg20633959		cg07599644
cg21003606		cg07676849
cg21166555		cg07747336
cg21262854		cg08007665
cg21937169		cg08035082
cg22063653		cg08063013
cg22552684		cg08139833
cg22799321		cg08185661
cg23216015		cg08221207
cg23221013		cg08418111
cg23239396		cg08459368
cg23370883		cg08530414
cg23780937		cg08596000
cg24242194		cg08626943
cg24315860		cg08871189
cg24319545		cg08935003
cg24750391		cg08952029
cg24896109		cg08961832
cg25167643		cg08970694
cg25168545		cg08999895
cg25175370		cg09068492
cg25524350		cg09190408
cg25527547		cg09358725
cg25664034		cg09462587
cg25802871		cg09494188
cg25909811		cg09503975
cg26312150		cg09691574
cg26553682		cg09705062
cg26608667		cg09772827
cg26628847		cg09983885
cg26738880		cg10148841
cg27183007		cg10219037
cg27242945		cg10313633
cg27319898		cg10335931
cg27550442		cg10377274
cg00071998		cg10404950
cg01307730		cg10413342
cg01570885		cg10467022
cg01578324		cg10474368
cg01889448		cg10501065
cg01944444		cg10507961
cg01956781		cg10763288
cg01962826		cg10839997
cg02091100		cg10853416
cg02117021		cg10882227
cg02187357		cg11016563
cg02844545		cg11072113
cg02862362		cg11096993
cg02914379		cg11295902
cg03020951		cg11507178
cg03221914		cg11566244
cg03790207		cg11670211
cg03835296		cg11706746
cg03874127		cg11784785
cg03969906		cg11868029
cg04063348		cg12006284
cg04201526		cg12266049
cg04452713		cg12297221
cg04506628		cg12738007
cg04576021		cg12758687
cg04595372		cg12802819
cg04676561		cg12930602
cg04710641		cg12949760
cg04762213		cg13002506
cg05107152		cg13018903
cg05157725		cg13074965
cg05159188		cg13084335
cg05191792		cg13084525
cg05360265		cg13250711
cg05399360		cg13301003
cg05449607		cg13410437
cg05554718		cg13631259
cg05859264		cg13633026
cg05996042		cg13756879
cg06479512		cg14145762
cg06634267		cg14252059
cg06667091		cg14348532
cg06673956		cg14481339
cg06682978		cg14519525
cg06975739		cg14609458
cg07018708		cg14704941
cg07131544		cg14758526
cg07163603		cg14885742
cg07363637		cg14927277
cg07405796		cg15044073
cg07579404		cg15214137
cg08183114		cg15337897
cg08256027		cg15494980
cg08263357		cg15563382
cg08424423		cg15576195
cg08614481		cg15589156
cg09106817		cg15737168
cg09196959		cg15741583
cg09221326		cg15796682
cg09384159		cg15854296
cg09472953		cg16215361
cg09527362		cg16218377
cg09583599		cg16467694
cg09591663		cg16575408
cg09638834		cg16641915
cg09682183		cg16778148
cg09829319		cg16822189
cg10211788		cg16977035
cg10265786		cg16986846
cg10277195		cg16998353
cg10862848		cg17022914
cg11251858		cg17063929
cg11303749		cg17092062
cg11612345		cg17092637
cg11724134		cg17173423
cg11977634		cg17186803
cg12044889		cg17213552
cg12215675		cg17260124
cg12216205		cg17272843
cg12315302		cg17321617
cg12365667		cg17346115
cg12629515		cg17489622
cg12729059		cg17578903
cg12813797		cg17769238
cg14228840		cg17820828
cg14298379		cg17838626
cg14426525		cg17913068
cg14645972		cg17918700
cg14839257		cg18009798
cg14948436		cg18103150
cg15185286		cg18113270
cg15331039		cg18138484
cg15599064		cg18392783
cg15674432		cg18484189
cg15676488		cg18495298
cg15797414		cg18495563
cg15832292		cg18959478
cg16001460		cg19017420
cg16097079		cg19072037
cg16550324		cg19192120
cg16900022		cg19237879
cg17103109		cg19310430
cg17171485		cg19358442
cg17256157		cg19486271
cg17488985		cg19560971
cg17489752		cg19674669
cg17554194		cg19740763
cg17648620		cg19923326
cg17754980		cg19966618
cg18159180		cg20162599
cg18191162		cg20240860
cg18568838		cg20311730
cg18699916		cg20833786
cg18783796		cg20869710
cg18841952		cg20909686
cg19055458		cg21062347
cg19109431		cg21096399
cg19205041		cg21167159
cg19318326		cg21238818
cg19382714		cg21333964
cg19515446		cg21546057
cg19690214		cg21804822
cg19979896		cg22051636
cg20134215		cg22062068
cg20162076		cg22307649
cg20179697		cg22318304
cg20226764		cg22582569
cg20681975		cg22587758
cg20790540		cg22637507
cg20850981		cg22833292
cg20884697		cg22963452
cg20906802		cg22975913
cg20945531		cg23214764
cg21068339		cg23306832
cg21222430		cg23473849
cg21415604		cg23530288
cg21434440		cg23740844
cg21844956		cg23743472
cg21908116		cg23792978
cg21972430		cg23845773
cg22244118		cg24027342
cg22282941		cg24088639
cg22407458		cg24194132
cg22419732		cg24528523
cg22458065		cg24713080
cg22464186		cg24731756
cg22630160		cg25041439
cg22814929		cg25059436
cg22950391		cg25126052
cg23142900		cg25203856
cg23372001		cg25219333
cg23429696		cg25322008
cg23509869		cg25361844
cg23588759		cg25563456
cg23654219		cg25565479
cg23807646		cg25689955
cg24076830		cg25782229
cg24100167		cg25890048
cg24155668		cg25894551
cg24215443		cg26096837
cg24345247		cg26123414
cg24558204		cg26198807
cg24687051		cg26570233
cg24822446		cg26637069
cg25098095		cg26723847
cg25226247		cg26750319
cg25366404		cg26794638
cg25629118		cg26970800
cg25763788		cg27388792
cg25764570		cg27441551
cg25922239		cg27561006
cg26132665		cg27596068
cg26165608		cg00206052
cg26315802		cg00600684
cg26823505		cg00997424
cg26848248		cg01036012
cg26875522		cg01078276
cg26916927		cg01275830
cg26928682		cg01361777
cg26991292		cg01819863
cg27133864		cg01861509
cg27534796		cg01902747
cg00368022		cg02330106
cg00386408		cg02381948
cg00581156		cg02848777
cg00912191		cg03076324
cg01500421		cg03208093
cg01593190		cg03271907
cg02357714		cg03279443
cg02367472		cg03354772
cg02588309		cg03665457
cg02641095		cg03690162
cg03132911		cg03712239
cg03138091		cg03743584
cg03503295		cg03817621
cg03504701		cg03853151
cg03963198		cg04189838
cg04135543		cg04298323
cg04312209		cg04402875
cg04590931		cg04865575
cg04597449		cg04916980
cg05389183		cg05046097
cg05705583		cg05163348
cg06434428		cg05510041
cg06508445		cg06105085
cg06609475		cg06224510
cg07290435		cg06353720
cg07510052		cg06521280
cg07833035		cg06898923
cg07933176		cg07295678
cg08017606		cg07637239
cg08052882		cg07803864
cg08424427		cg08335125
cg08548086		cg08427977
cg08587542		cg08620470
cg08704509		cg08789630
cg08881067		cg09161592
cg09079275		cg09201719
cg09339527		cg09260089
cg09532664		cg09351894
cg09573435		cg09419900
cg09588653		cg09688763
cg09759260		cg09772154
cg09801842		cg10014190
cg09868597		cg10038087
cg09893305		cg10367730
cg10179196		cg10601939
cg10224037		cg10994858
cg10752753		cg11115427
cg11011938		cg11187508
cg11044823		cg11595245
cg11394785		cg11762346
cg11649654		cg11976790
cg11743470		cg12040555
cg11864993		cg12087643
cg12145907		cg12245996
cg12460105		cg12292686
cg12628956		cg12647587
cg12893143		cg12869240
cg12928668		cg13149307
cg13237906		cg13320683
cg13349425		cg13342558
cg13560436		cg13488201
cg13590277		cg13492340
cg13793354		cg13553455
cg13849825		cg13806670
cg13859216		cg13849691
cg13859478		cg13864877
cg14225544		cg13956671
cg14606768		cg14129786
cg14908548		cg14191109
cg15021292		cg14218343
cg15223781		cg14298951
cg15230273		cg14461963
cg15269294		cg14607011
cg15674997		cg14614211
cg15972617		cg14767877
cg16360372		cg14826456
cg16382322		cg14916079
cg16802646		cg15410903
cg16928795		cg15431576
cg16993440		cg15432938
cg17304433		cg15873633
cg17484237		cg15965510
cg18219951		cg16108132
cg18429742		cg16698623
cg19297823		cg16779976
cg19298821		cg16886188
cg19412675		cg16902509
cg19530885		cg17030820
cg19721889		cg17342283
cg19723775		cg17560720
cg20103758		cg17703212
cg20178764		cg18361093
cg20273774		cg19133903
cg20708411		cg19166875
cg20798152		cg19439331
cg21046940		cg19596653
cg21101222		cg19680672
cg21153758		cg19780563
cg21596317		cg19856444
cg21942082		cg19955521
cg22625415		cg20441175
cg22975568		cg20477318
cg23003881		cg20896197
cg23300372		cg21012874
cg23917399		cg21096915
cg23953133		cg21206959
cg24003306		cg21242004
cg24371225		cg21302727
cg24735937		cg21542094
cg25159610		cg21830413
cg25632001		cg21879981
cg26361928		cg23333420
cg26392924		cg23706422
cg26747293		cg23724447
cg27119451		cg23817637
cg27223047		cg23828595
[truncated: 1,976 more rows]
