# Supplementary material for: Population-specificity of human DNA methylation
Source: Genome Biol. 2012 Feb 9;13(2):R8. doi: 10.1186/gb-2012-13-2-r8 (PMC3334571; doi:10.1186/gb-2012-13-2-r8)
Supplement: Additional file 1 — Supplemental text, Tables S1 and S2, and Figures S1 to S19 [27-30]. [file gb-2012-13-2-r8-S1.ZIP › table s2.xlsx]

## Sheet: Sheet1
gene	chr	CpG position	SNP	% YRI var explained	% CEU var explained	YRI heritability	CEU heritability	brain mSNP?
UNQ2446	16	66476863	rs9937688	92.2699	2.22436	0.582774	0.00471312	No
FAM83A	8	124264314	rs16898097	76.54	36.344	0.706525	0.272365	No
FMO4	1	169550517	rs16864389	75.5735	3.58369	0.258525	-0.0548983	No
TAS2R48	12	11067653	rs10772418	70.7235	54.5922	0.58181	0.363954	Yes
RNF186	1	20015084	rs12128452	68.3295	65.1407	0.499647	0.408364	No
HTN3	4	70928551	rs7692716	67.1828	2.9805	0.505953	-0.305964	No
ZRANB1	10	126620755	rs7895304	65.9855	7.6002	0.764514	-0.180528	No
PLSCR2	3	147696535	rs12489924	64.637	6.2886	0.599672	-0.107086	No
C8orf45	8	67948348	rs16933065	63.7622	3.43655	0.438092	0.43377	No
C12orf49	12	115660436	rs2172953	63.1278	13.2976	0.589996	-0.0390922	No
NDUFAF2	5	60275337	rs2694518	62.6018	57.3706	0.486411	0.261926	No
RAB24	5	176664728	rs6886895	61.7643	1.26134	0.332817	-0.123269	No
C7orf16	7	31693179	rs12666349	60.2446	46.9101	0.395983	0.343955	No
FLJ43276	15	82915135	rs3883014	58.9482	53.4959	0.241564	-0.256275	No
C21orf56	21	46428480	rs8133082	58.8546	12.8434	0.577277	0.209707	Yes
SERPINB13	18	59405541	rs12455193	58.4768	7.58858	0.882043	0.0701957	No
HPD	12	120781791	rs7132055	57.9771	21.9707	0.90975	-0.00785033	No
ABLIM1	10	116434030	rs11814885	55.5549	18.1009	0.391159	-0.151954	No
ATP6V0A2	12	122762281	rs11612030	54.6031	23.46	0.419713	-0.0015678	Yes
SAMD7	3	171112210	rs4955689	54.596	4.32261	0.720891	0.113773	No
ATP13A4	3	194755472	rs281808	51.7536	21.4936	0.238336	0.325666	No
MGMT	10	131238589	rs3858300	50.5382	22.404	0.51166	0.201119	Yes
TACSTD2	1	58815787	rs6687324	50.3574	42.1961	0.48789	0.287852	No
MRPL28	16	360113	rs3859153	50.2596	52.0012	0.781823	0.519768	No
IQCF2	3	51870732	rs9875459	49.0409	20.6976	0.356663	-0.0644742	No
TTC13	1	229182620	rs12239918	48.974	71.2502	0.642264	0.413505	No
EPS8L1	19	60274447	rs1654468	48.9486	29.0299	0.639164	0.0819576	Yes
PKHD1	6	52061073	rs9357723	48.3062	30.9854	0.633916	0.104172	No
FLJ90036	4	114693	rs10027536	48.1659	34.6085	0.470019	-0.247171	No
THOP1	19	2736107	rs878893	47.3843	25.0849	0.69078	-0.0441222	No
CBR1	21	36364346	rs735142	47.1936	7.71301	0.524685	-0.153386	No
FLJ90805	19	47509821	rs851614	45.7882	0.792639	0.573699	-0.130177	No
CD38	4	15388490	rs6847178	45.5105	5.50409	0.385217	0.0200049	No
BUB3	10	124903428	rs1058359	45.3721	4.80131	0.35208	-0.0549738	No
HLA-C	6	31347299	rs2524094	43.9668	42.0731	0.611515	0.238275	Yes
MT1X	16	55273683	rs4784712	43.8496	24.81	0.586089	0.478275	No
DEC1	9	116943245	rs7049043	43.541	17.5765	0.491496	-0.225053	No
PPP4R2	3	73128376	rs3933000	43.1761	66.7014	0.229413	0.513544	Yes
PUS1	12	130979564	rs11246855	43.1521	13.6377	0.469768	-0.0976965	No
ZBTB16	11	113434374	rs745567	42.7006	7.40139	0.506602	0.0994988	No
FABP1	2	88208942	rs1914727	42.5114	3.58834	0.222613	0.232185	No
RSU1	10	16899113	rs703060	41.8703	8.48625	0.305691	0.295633	No
MMP27	11	102081304	rs11225396	41.7048	10.1071	0.364367	0.213615	No
TAL2	9	107463855	rs7875021	41.2115	12.3562	0.335327	0.0966394	No
HLCS	21	37284290	rs2187102	40.5328	60.8659	0.357163	0.299856	No
LTA	6	31648435	rs2516479	40.4934	55.9324	0.242014	0.475621	No
SYNC1	1	32933487	rs786302	40.1994	8.28588	0.472811	0.106151	No
ZNF124	1	245401292	rs10924918	40.0961	10.2543	0.299246	0.0160233	No
ZNF124	1	245402094	rs12075601	40.0266	7.99195	0.495113	0.107093	No
CDC2L6	6	111243061	rs7751692	38.9592	2.27036	0.219369	0.241671	No
UBR2	6	42640094	rs3749897	37.7648	6.49177	0.317836	-0.0705394	No
BCL2L11	2	111598281	rs3761706	37.5726	16.3853	0.38568	0.0481902	No
ATP13A4	3	194755255	rs281808	37.4388	7.93612	0.241226	0.313113	No
MSLN	16	751348	rs17144313	36.7317	13.6394	0.520162	-0.300073	No
HSPC268	7	138675693	rs11771715	36.1783	2.40837	0.304352	-0.0557709	No
